# Supplementary material for: Manipulation of ZDS in tomato exposes carotenoid‐ and ABA‐specific effects on fruit development and ripening
Source: Plant Biotechnol J. 2020 Apr 20;18(11):2210–24. doi: 10.1111/pbi.13377 (PMC7589306; doi:10.1111/pbi.13377)
Supplement: Supplementary file 3 — Table S4. Metabolite Reporting Guidelines (Checklist table). Table S5. Overview of the metabolite reporting list. [file PBI-18-2210-s002.xls]

## Sheet: Checklist
	Table S3. Metabolite Reporting Guidelines (Checklist table)
	Level	Aspect	Information	Fill in
	general aspect	Type of metabolome analysis	targeted metabolite analysis	TRUE
			non-targeted metabolite class scale profiling	FALSE
			non-targeted metabolome scale profiling	FALSE
			non-targeted finger printing of mass features	FALSE
		Type of quantification	absolute or quantification	Relative quantification
		Type of reference samples	chemically defined	standard reference compounds aquired in chemical companies
			biologically defined	-
		Type of replication	analytical (same analytical sample preparation)	6
			technological (same biological preparation)	1
			biological (same experimental condition)	6
			full experiment	48
		Type of technology	reference publication	Lisec et al (2006)
		Sample preparation		chemical derivatized
			method of chromatography/separation	Lisec et al (2006)
			method of ionization	- 70 MeVolt hard ionization
			method of detection	electron impact ionization
	metabolite/mass feature	Metabolite	metabolite name	see table 2
			metabolite sum formula	see table 2
			metabolite structure and public source of metabolite identifier	Metabolites were identified in comparison to database entries of authentic standards (Kopka et al., 2005; Schauer et al., 2005).
		Identification	identification process	manually supervized with TagFinder software
			by authentic mass isotopomer added to one or all biological sample(s)	FALSE
			by authentic reference compound within a co-processed reference mixture	FALSE
			by authentic reference compound previously mapped to the analytical system	TRUE
			reference library	Metabolites were identified in comparison to database entries of authentic standards (Kopka et al., 2005; Schauer et al., 2005)
			type of mass spectrum
			by match of molecular mass (single mass fragment)	A minimum of 3 unique mass fragments was required for the relative quantification of metabolite pool sizes
			by match of fragments	YES
			by match of fragmentation pattern	YES
			by match of mass spectrum to reference library	Mass spectral matching thresholds were: Match > 650 (best match = 1000) and RI-deviation < 1.0%
			type of retention index
			by match of retention time (index) to reference library	fatty acid methylesters (FAMEs)
		Quantification	type of quantification	relative quantification by internal standard and sample fresh weight
		Validity testing	Recovery testing (chemical analog)	not performed
			Recovery testing (internally added mass isotopomer)	not performed
			Recovery testing (mixture of most divergent samples from the experiment)	not performed
			Test for linear range	not performed
			Limit of quantification (LOQ)	not performed
			Limit of detection (LOD)	not performed
			Mass spectral matching thresholds were: Match > 650 (best match = 1000) and RI-deviation < 1.0%

## Sheet: Overview
Table S4. Overview of the metabolite reporting list.
GC-TOF-MS metabolites
	A	B	C	D	E	F	G	H
1
2	Experiment title:		Metabolite changes in tomato fruits of ZDS-RNAi lines
3	Organism/Plant species:		Solanum lycopersicum
4	Organ/tissue:		pericarp (fruits)
5	Analytical tool:		GC-TOF-MS
6
7	Peak/compound no.- number referenced back to the main text
8	Ret . Time- Time expected, Tag Time Index and Time deviation
9	Putative Name- putative identification of the metabolite/derivative
10	Corresponding metabolite name in literature
11	Mol. Formula- molecular formula of the metabolite or its FA adduct;
12	Mass to charge ratio (m/z)
13	(S)- identification confirmed by a standard compound
14	I, II, III- different isomers
15	Identification level (A; B; C; D)- (A) standard or NMR; (B) MS/MS; (C) MSE; (D) MS only
16
17	Peak/Compound no.	Time Expected	Putative metabolite name (Derivative)	Corresponding Metabolite in Literature	Metabolite Class	Mol formula	Mass to charge ratio (m/z)	Species detected before	Identification level (A-D)
18	1	394250	Alanine, beta- (3TMS)	β-Alanine	Amino acids	C3H7NO2	248	Tomato, Arabidopsis, potato, Lotus japonicus	A
19	2	354060	Alanine, DL- (3TMS)	Alanine	Amino acids	C3H7NO2	116	Tomato, Arabidopsis, potato, Lotus japonicus	A
20	3	550100	Asparagine, DL- (3TMS)	Asparagine	Amino acids	C4H8N2O3	188	Tomato, Arabidopsis, potato	A
21	4	457283	Aspartic acid, L- (3TMS)	Aspartate	Amino acids	C4H7NO4	232	Tomato, Arabidopsis, potato	A
22	5	452200	Butyric acid, 4-amino- (3TMS)	GABA	Amino acids	C4H9NO2	174	Tomato, Arabidopsis, potato, Lotus japonicus	A
23	6	1026553	Quinic acid, 3-caffeoyl-, trans- (6TMS)	Chrologenic acid	Seconray metabolites	C16H18O9	345	Tomato, potato	A
24	7	592883	Citric acid (4TMS)	Citrate	Organic acids	C6H8O7	273	Tomato, Arabidopsis, potato, Lotus japonicus	A
25	8	579380	Fructose, D- (1MEOX) (5TMS)	Fructose	Sugar (Hexose)	C6H12O6	307	Tomato, Arabidopsis, potato, Lotus japonicus	A
26	9	590400	Glucose, D- (1MEOX) (5TMS)	Glucose	Sugar (Hexose)	C6H12O6	160	Tomato, Arabidopsis, potato, Lotus japonicus	A
27	10	507780	Glutamic acid, DL- (3TMS)	Glutamate	Amino acids	C5H9NO5	246	Tomato, Arabidopsis, potato, Lotus japonicus	A
28	11	598300	Glutamine, DL- (3TMS)	Glutamine	Amino acids	C5H10N2O3	227	Tomato, Arabidopsis, potato, Lotus japonicus	A
29	12	524575	Glutaric acid, 2-oxo- (1MEOX) (2TMS) MP	2-oxoglutaric acid	Organic acids	C5H6O5	198	Tomato, Arabidopsis, potato, Lotus japonicus	A
30	13	345050	Glyceric acid, DL- (3TMS)	Glyceric acid	Hydroxy acid	C3H6O4	189	Tomato, Arabidopsis, potato	A
31	14	291783	Glycerol (3TMS)	Glycerol	Polyol (triol)	C3H8O3	205	Tomato, Arabidopsis, potato	A
32	15	325180	Glycine (3TMS)	Glycine	Amino acids	C2H5NO2	248	Tomato, Arabidopsis, potato, Lotus japonicus	A
33	16	653910	Inositol, myo- (6TMS)	myo-Inositol	Polyol (inositol)	C6H12O6	305	Tomato, Arabidopsis, potato, Lotus japonicus	A
34	17	306195	Leucine (2TMS)	Leucine	Amino acids	C6H13NO2	158	Tomato, Arabidopsis, potato, Lotus japonicus	A
35	18	319193	Isoleucine, L- (2TMS)	Isoleucine	Amino acids	C6H13NO2	158	Tomato, Arabidopsis, potato	A
36	19	615467	Lysine, L- (4TMS)	Lysine	Amino acids	C6H14N2O2	156	Tomato, Arabidopsis, potato	A
37	20	440995	Malic acid, DL- (3TMS)	Malic aicd	Organic acids	C4H6O5	233	Tomato, Arabidopsis, potato, Lotus japonicus	A
38	21	570427	Ornithine, DL- (4TMS)	Ornithine	Amino acids	C5H12N2O2	174	Tomato, Arabidopsis, potato, Lotus japonicus	A
39	22	335001	Phosphoric acid (3TMS)	Phosphoric acid	Acids	H3PO4	299	Tomato, Arabidopsis, potato, Lotus japonicus	A
40	23	507758	Pyroglutamic acid (2TMS)	Pyroglutamic acid	Organic acids	C5H7NO3	156	Tomato, Arabidopsis, potato, Lotus japonicus	A
41	24	357523	Serine, DL- (3TMS)	Serine	Amino acids	C3H7NO3	204	Tomato, Arabidopsis, potato	A
42	25	840783	Sucrose, D- (8TMS)	Sucrose	Sugar (disaccharide)	C12H22O11	361	Tomato, Arabidopsis, potato, Lotus japonicus	A
43	26	368365	Threonine, DL- (3TMS)	Threonine	Amino acids	C4H9NO3	218	Tomato, Arabidopsis, potato	A
44	27	659029	Tyrosine (3TMS)	Tyrosine	Amino acids	C9H11NO3	218	Tomato, Arabidopsis, potato, Lotus japonicus	A
45	28	340357	Urea (2TMS)	Urea	Amide	CH4N2O	189	Tomato, Arabidopsis, potato, Lotus japonicus	A
46	29	271580	Valine, DL- (2TMS)	Valine	Amino acids	C5H11NO2	144	Tomato, Arabidopsis, potato, Lotus japonicus	A
